# Supplementary material for: RhoA/Rock activation represents a new mechanism for inactivating Wnt/β-catenin signaling in the aging-associated bone loss
Source: Cell Regen. 2021 Mar 3;10:8. doi: 10.1186/s13619-020-00071-3 (PMC7925793; doi:10.1186/s13619-020-00071-3)
Supplement: Supplementary file 1 — Additional file 1. [file 13619_2020_71_MOESM1_ESM.zip]

Archive with 2 entries (2 files):
- RhoA-CR-R1S-1R1.pptx
- Supplementary Figure legendsR1.docx
